# Supplementary material for: FAM120A deficiency improves resistance to cisplatin in gastric cancer by promoting ferroptosis
Source: Commun Biol. 2024 Apr 2;7:399. doi: 10.1038/s42003-024-06097-6 (PMC10987584; doi:10.1038/s42003-024-06097-6)
Supplement: Supplementary file 3 — Supplementary Data 1 [file 42003_2024_6097_MOESM3_ESM.xlsx]

## Sheet: Figure 1
	Figure 1c: FAM120A IHC score			Figure 1d: FAM120A mRNA level			Figure 1e: survival				Figure 1h: Cell viability-AGS
	Adjacent normal	Tumor		Adjacent normal	Tumor		Days elapsed	High	LOW		sh-NC				sh-FAM120A#1				sh-FAM120A#2
	47	189		1.12	4.57		5	0			0H	24H	48H	72H	0H	24H	48H	72H	0H	24H	48H	72H
	54	208		1.72	4.46		8	0			0.35	0.8	1.69	2.28	0.36	0.48	0.63	0.67	0.37	0.39	0.82	1
	63	65		0.11	1.73		4	0			0.28	0.68	1.49	2.08	0.27	0.37	0.47	0.92	0.27	0.56	0.63	1.09
	31	221		0.15	2.54		16	1			0.31	0.85	1.53	1.99	0.32	0.49	0.57	0.87	0.34	0.51	0.59	0.99
	84	86		0.58	3.01		17	0
	8	160		0.75	2.45		11	0
	34	61		1.23	1.59		7	1			Figure 1i: Cell viability-SGC-7901
	47	155		1.56	5.11		13	0			vector				FAM120A
	21	14		0	0.13		7	0			0H	24H	48H	72H	0H	24H	48H	72H
	0	164		1.39	4.29		5	0			0.23	0.56	0.92	1.36	0.31	0.66	1.43	2.24
	31	42		1.88	2.72		9	1			0.26	0.39	0.76	1.62	0.2	0.81	1.24	2.4
	48	175		1.72	1.81		7	0			0.31	0.5	0.84	1.52	0.3	0.6	1.28	2.01
	77	176		1.56	1.52		13	7
	95	212		1.99	4.92		8	0
	73	290		1.03	2.46		11	0			Figure 1j: EDU positive cells (%)-AGS					Figure 1k: EDU positive cells (%)-SGC-7901
	39	168		1.83	3.79		12	0			sh-NC	sh-FAM120A#1	sh-FAM120A#2			vector	FAM120A
	51	119		0.08	1.12		16	1			65.58	6.89	38.37			37.94	69.63
	1	108		1.06	2.71		15	0			68.91	16.78	24.79			29.8	84.39
	106	137		0.29	0.13		17	1			82.08	21.78	29.55			45.83	66.32
	32	199		0.57	2.77		27	1
	37	70		0.91	3.71		26	0
	36	139		0.77	0.58		14	0
	98	133		1.15	4.16		25	1			Figure 1m: Number of colonies-AGS					Figure 1n:Number of colonies-SGC-7901
	70	37		0.38	1.02		27	1			sh-NC	sh-FAM120A#1	sh-FAM120A#2			vector	FAM120A
	29	73		2.65	3.37		22	1			181	107	85			141	270
	117	176		1.09	1.74		25	1			167	107	128			170	347
	98	85		0.07	2.38		22	0			201	81	107			195	297
	90	125		0.09	0.33		22	1
	71	153		1.24	3.03		29	1
	3	189		0.11	3.51		33	1
	6	42		2.1	3.57		25	1
	43	113		1.29	1.49		33	0
	110	272		1.42	4		33	1
	60	12		0.47	1.5		48	1
	110	140		0.63	2.24		32	0
	95	36		1.54	4.13		27	1
	30	287		1.32	1.36		37	1
	0	192		1.05	1.01		37	0
	94	188		2.07	2.36		46	1
	8	218		1.43	3.79		44	0
	58	89		0.54	1.08		38	0
	131	23		0.87	0.48		42	1
	10	212		0.54	0.12		36	0
	0	175		0.13	0.24		36	0
	51	270		0.61	0.88		39	1
	104	37		0.86	3.61		42	0
	53	125		0.9	2.16		48	0
	12	281		1.74	2.63		42	0
	63	0		1.06	2.87		46	1
	36	27		0.92	2.11		55	0
	74	35		0.53	0.97		46	0
	234	124		2.62	1.53		58	0
	16	188		1.27	2.39		57	0
	11	116		0.45	2.83		58	0
	40	27		2.01	2.44		56	0
	76	206		1.69	4		6		0
	74	171		0.51	2.71		8		0
	60	136		1.47	1.75		14		0
	0	205		1.1	0.66		13		0
	83	138		0.19	3		11		0
	65	0		0.56	2.19		23		0
	83	152		0.66	3.29		24		0
	178	80		0.02	1.89		11		0
	64	109		1.59	0.48		26		0
	80	156		0.65	4.05		27		1
	10	101		1.36	2.75		17		0
	25	236		0.28	0.37		26		0
	78	66		0.45	1.96		19		0
	59	69		1.29	4.34		31		0
	149	31		1.8	5.39		26		1
	0	0		1.61	2.44		22		0
	24	224		0.38	2.58		25		0
	85	223		2.14	2.15		38		0
	3	170		1.14	4.94		36		0
	15	77		1.61	3.47		38		1
	0	200		2.41	0.62		33		0
	82	133		0.21	3.1		36		0
	117	200		0	5.91		42		1
	80	267		1.52	2.59		35		0
	229	95		1.09	4.79		48		1
	0	37		1.58	2.63		44		0
	90	270		1.31	3.2		57		0
	33	118		0.67	2.85		53		0
	37	0		1.05	3.28		51		0
	41	274		1.45	2.01		46		0
	49	48		1.13	0.55		57		0
	14	288		0.55	3.08		50		0

## Sheet: Figure 2
	Figure 2a: FAM120A mRNA level			Figure 2a: FAM120A mRNA level				Figure 2b: cell survival-AGS								Figure 2e: Relative 4-HNE production-AGS						Figure 2e: Relative 4-HNE production-SGC-7901					Figure 2i: Relative 4-HNE production
	Sensitive	Resistant			Sensitive	Resistant		Cisplatin(ug/ml)	0	2	4	6	8	10		Blank	Cisplatin	Cisplatin+sh-NC	Cisplatin+sh-FAM120A#1	Cisplatin+sh-FAM120A#2		Blank	Cisplatin	Cisplatin+Vector	Cisplatin+FAM120A		AGS			SGC-7901
	5.28	7.61		High(%)	25.6	74.4		sh-NC	103.77	85.33	86.68	70.3	50.62	37.86		0.74	2.68	3.26	5.24	4.47		1.17	4.45	4.42	2.47		sh-NC	sh-FAM120A#1	sh-FAM120A#2	Vector	FAM120A
	1.72	9.2		Low(%)	86.4	13.6			103.5	90.12	85.7	69.4	59.21	26.73		1.26	3.11	2.79	4.72	4.68		0.97	4.11	3.7	2.87		1.05	2.26	2.35	1	0.55
	0.58	4.33							92.73	97.25	70.62	57.4	47.66	34.41		1	2.92	2.92	4.71	5.07		0.86	4.1	4	2.18		1.03	2.08	2.2	1.07	0.44
	3.88	2.71						sh-FAM120A#1	98.42	80.21	48.61	25.91	7.93	13.53													0.92	2.27	2.03	0.92	0.37
	0.33	6.23							105.85	69.21	58.51	32.98	22.59	6.01		Figure 2f: Relative Lipid-ROS level-AGS						Figure 2f: Relative Lipid-ROS level-SGC-7901
	2.91	6.13							95.73	68.39	47.68	36.51	19.88	19.16		Blank	Cisplatin	Cisplatin+sh-NC	Cisplatin+sh-FAM120A#1	Cisplatin+sh-FAM120A#2		Blank	Cisplatin	Cisplatin+Vector	Cisplatin+FAM120A		Figure 2j:Relative Lipid-ROS level
	0.3	9.03						sh-FAM120A#2	102.32	67.11	45.34	31.56	25.59	20.73		0.85	3.51	3.89	8.09	6.14		1.25	5.41	5.73	1.83		AGS			SGC-7901
	2.55	3.41							90.68	75.84	39.23	41.16	22.36	13.16		0.99	4.01	2.7	8.38	7.44		0.84	4.96	5.06	2.25		sh-NC	sh-FAM120A#1	sh-FAM120A#2	Vector	FAM120A
	0.85	7.43							107	79.34	55.83	36.18	15.05	20.11		1.16	2.95	3.4	7.15	7.29		0.92	5.41	5.36	2.38		1.05	2.82	2.34	1.08	0.24
	3.29	3.37																									0.82	2.65	2.52	0.96	0.33
	1.22	4.46														Figure 2g:Relative MDA level-AGS						Figure 2g: Relative MDA level-SGC-7901					1.13	2.5	2.68	0.96	0.35
	1.28	6.39						Figure 2c: cell survival-AGS								Blank	Cisplatin	Cisplatin+sh-NC	Cisplatin+sh-FAM120A#1	Cisplatin+sh-FAM120A#2		Blank	Cisplatin	Cisplatin+Vector	Cisplatin+FAM120A
	0.92	5.19						Cisplatin(ug/ml)	0	0.5	1	1.5	2	2.5		0.85	3.74	3.11	12.28	10.87		0.96	4.99	4.79	1.6		Figure 2k:Relative MDA level
	3.61	2.98						vector	95.11	60.03	22.2	11.38	12.84	11.08		1.31	4.87	4.03	10.72	10.56		0.82	4.91	5.2	2.06		AGS			SGC-7901
	1.87	3.45							99.57	64.1	32.05	19.89	3.85	7.6		0.83	3.51	5.02	11.14	12.28		1.22	5.52	4.14	2.32		sh-NC	sh-FAM120A#1	sh-FAM120A#2	Vector	FAM120A
	1.59	3.62							105.31	73.64	34.15	25.23	11.56	3.19													0.87	2.7	2.53	1.03	0.31
	1.05	4.88						FAM120A	94.63	80.45	66.94	55.03	23.42	34.9		Figure 2h:Relative cell viability-AGS						Figure 2h: Relative cell viability-SGC-7901					1.02	2.55	2.86	0.9	0.28
	2.26	2.01							106.02	90.75	64.18	57.56	37.49	25.57		Blank	Erastin	Erastin+sh-NC	Erastin+sh-FAM120A#1	Erastin+sh-FAM120A#2		Blank	Erastin	Erastin+Vector	Erastin+FAM120A		1.11	2.32	2.47	1.08	0.38
	1.71	5.78							99.35	84.91	78.5	46	42.08	17.91		0.94	0.5	0.32	0.08	0.12		0.89	0.33	0.3	0.91
	1.78	5.54														1.07	0.38	0.44	0.01	0.06		1.02	0.2	0.27	0.84
	1.1	5.54														0.99	0.41	0.42	0.09	0.01		1.09	0.33	0.2	0.77
	2.58	4.88						Figure 2d: Number of colonies-AGS				Figure 2d:Number of colonies-SGC-7901
	3.7							sh-NC	sh-FAM120A#1	sh-FAM120A#2		vector	FAM120A
	0.34							73	12	25		20	73
	4.87							70	11	23		18	64
	3.27							63	17	31		25	69
	1.18
	2.32
	4.41
	2.85
	4.42
	2.93
	2.31
	0.13
	1.79
	4.33
	0.75
	0.83
	2.85

## Sheet: Figure 3
	Figure 3b:Relative FAM120A enrichments				Figure 3d:Relative FAM120A enrichments					Figure 3e:Relative FAM120A enrichments					Figure 3h:Relative FAM120A enrichments-SGC-7901					Figure 3j:Relative mRNA level-SGC-7901					Figure 3l:Relative protein level-AGS					Figure 3n:Relative FAM120A mRNA level-AGS
		IgG	anti-m6A		AGS						IgG	anti-m6A				Vector	METTL3				Vector	METTL3				sh-NC	sh-METTL3#1	sh-METTL3#2		sh-NC	95.14	85.93	89.32	66.74
	GES-1	0.76	2.77		sh-NC	sh-METTL14	sh-METTL3	sh-WTAP		AGS	0.41	24.85			IgG	1.03	0.98			METTL3	1.02	5.73			METTL3	0.96	0.29	0.25			99.24	95.36	85.12	50.93
		1.1	2.17		0.98	0.68	0.08	0.23			1.16	25.42				0.64	0.62				1.24	5.53				1.06	0.3	0.3			105.62	102.29	76.03	59.78
		1.14	2.19		1.07	0.56	0.11	0.42			1.43	28.48				1.33	1.4				0.74	4.55				0.98	0.21	0.37		sh-METTL3#1	96.72	79.44	35.33	19.26
	AGS	1.12	11.9		0.95	0.62	0.21	0.29		SGC-7901	1.71	14.04			anti-M6a	5.95	15.05			FAM120A	1.24	3.17			FAM120A	1.06	0.16	0.4			95.26	68.04	34.95	30.35
		1.27	13.64		SGC-7901						0.36	17.02				5.96	12.78				0.9	2.52				0.96	0.26	0.44			108.02	66.49	46.9	28.5
		0.6	11.72		Vector	METTL14	METTL3	WTAP			0.93	10.57				6.81	13.01				0.86	3.05				0.98	0.18	0.55		sh-METTL3#2	101.14	62.54	36.22	28.28
	HGC27	1.22	6.73		0.87	2.2	4.01	3.08																							105.19	74.19	50.13	20.41
		1.08	8.09		1.21	1.73	4.82	3.61		Figure 3f:Relative FAM120A enrichments-SGC-7901					Figure 3i:Relative FAM120A enrichments-AGS					Figure 3k:Relative mRNA level-AGS					Figure 3m:Relative protein level-SGC-7901						93.66	70.44	48.66	12.43
		0.7	7.79		0.92	1.59	4.05	3.49			Vector	METTL3				sh-NC	sh-METTL3#1	sh-METTL3#2			sh-NC	sh-METTL3#1	sh-METTL3#2			Vector	METTL3
	MKN45	0.87	7.96							IgG	0.5	1.06			IgG	1.3	1.14	1.48		METTL3	0.94	0.24	0.2		METTL3	0.96	2.8			Figure 3o:Relative FAM120A mRNA level-AGS
		1.21	9.16								0.83	0.98				1.06	1.38	0.62			1.02	0.1	0.15			1.06	2.56			vector	108.02	73.15	51.34	20.03
		0.92	9.55								1.67	0.96				0.64	0.47	0.91			1.05	0.17	0.27			0.98	2.57				94.1	81.21	52.97	36.43
	SGC-7901	0.67	5.29							anti-METTL3	13.68	37.79			anti-M6a	10.88	4.81	5.8		FAM120A	1.05	0.36	0.31		FAM120A	1.06	2.59				97.89	87.87	65.35	27.04
		0.94	6.03								18.57	39.67				12.95	3.37	4.19			0.99	0.3	0.28			1.05	2.34			METTL3	103.97	81.26	64.12	52.75
		1.39	4.45								12.69	30.85				12.32	4.03	3.34			0.96	0.45	0.41			0.89	2.48				89.5	93.46	78.19	64.63
																															106.53	89.64	75.01	52.92
										Figure 3g:Relative FAM120A enrichments-AGS
											sh-NC	sh-METTL3#1	sh-METTL3#2
										IgG	1.14	1.13	1.05
											0.67	1.1	1.22
											1.19	0.78	0.73
										anti-METTL3	25.39	6.38	3.62
											28.33	8.81	8.12
											24.03	5.08	4.7

## Sheet: Figure 4
	Figure 4d: YTHDC1 mRNA level			Figure 4e:Relative FAM120A enrichments				Figure 4j:Relative mRNA level-AGS
	Sensitive	Resistant			IgG	anti-m6A			sh-NC	sh-YTHDC1#1	sh-YTHDC1#2
	0.89	1.02		AGS	1.39	33.96		YTHDC1	1.01	0.14	0.09
	0.26	2.03			0.31	31.6			1.05	0.11	0.23
	0.86	1.24			1.29	35.66			0.95	0.22	0.26
	0.46	1.03		SGC-7901	1.44	19.49		FAM120A	0.97	0.41	0.34
	0.9	1.75			0.56	20.61			0.96	0.34	0.49
	1.77	0.83			1	15.04			1.07	0.22	0.36
	0.74	1.58
	1.46	0.73		Figure 4f:Relative mRNA level-SGC-7901				Figure 4l:Relative protein level-AGS
	1.27	1.86			Vector	YTHDC1			sh-NC	sh-YTHDC1#1	sh-YTHDC1#2
	1.54	1.92		YTHDC1	0.78	5.51		YTHDC1	0.97	0.3	0.33
	0.67	0.33			1.18	4.61			0.97	0.22	0.44
	1.25	0.8			1.04	5.49			1.06	0.37	0.45
	0.9	1.18		FAM120A	1.07	2.78		FAM120A	0.98	0.2	0.24
	1.41	1.21			1.17	2.14			1.03	0.12	0.42
	0.56	0.97			0.75	2.9			0.99	0.23	0.28
	0.82	0.98
	1.53	0.44		Figure 4g:Relative protein level-SGC-7901				Figure 4m:Relative FAM120A enrichments-AGS
	0.97	2.04			Vector	YTHDC1			sh-NC	sh-YTHDC1#1	sh-YTHDC1#2
	0.46	0.83		YTHDC1	0.89	3.26		IgG	0.79	1.71	1.3
	0.72	1.26			0.98	3.67			0.61	0.58	1.06
	0.59	0.75			1.13	3.91			1.6	0.71	0.64
	0.86	1.42		FAM120A	1.01	2.23		anti-YTHDC1	34.13	6.11	14.97
	0.63				0.8	2.91			39.09	8.9	9.04
	0.89				1.18	2.47			32.87	9.81	10.68
	0.71
	0.92			Figure 4h:Relative FAM120A enrichments-SGC-7901				Figure 4n: Relative FAM120A mRNA level-SGC-7901
	0.7				Vector	YTHDC1		sh-NC				sh-YTHDC1#1				sh-YTHDC1#2
	0.58			IgG	1.04	1.42		0H	4H	8H	12H	0H	4H	8H	12H	0H	4H	8H	12H
	1.24				0.64	0.42		101.18	98.65	87.51	53.28	92.44	66.41	34.1	34.89	94.56	81.6	53.35	32.86
	1.42				1.32	1.16		104.31	96.04	71.57	57.85	107.63	76.44	47.91	24.93	98.76	76.64	43.21	30.8
	1.68			anti-YTHDC1	14.72	38.08		94.51	88.15	83.84	46.96	99.93	69.2	40.92	24.9	106.68	68.49	54.84	42.65
	1.97				17.61	35.21
	1.01				18.04	41.29
	1.01
	1.11			Figure 4i: Relative FAM120A mRNA level-SGC-7901
	1.69			vector				YTHDC1
	0.93			0H	4H	8H	12H	0H	4H	8H	12H
	0.53			103.61	83.48	47.54	23.38	106.57	91.76	78.89	55.5
	1.1			104.83	69.91	61.17	37.01	102.61	85.03	82.22	68.07
				91.56	78.81	56.11	18.09	90.82	82.98	72.61	54.81

## Sheet: Figure 5
	Figure 5a: Relative cell viability -AGS						Figure 5e: Relative cell viability						Figure 5i: Number of colonies								Figure 5k: Number of colonies
	Vector+sh-NC	sh-METTL3	sh-METTL3+FAM120A	sh-YTHDC1	sh-YTHDC1+FAM120A		Vector+sh-NC	METTL3	METTL3+sh-FAM120A	YTHDC1	YTHDC1+sh-FAM120A		Vector+sh-NC	sh-METTL3	sh-METTL3+FAM120A	sh-YTHDC1	sh-YTHDC1+FAM120A				Vector+sh-NC	sh-METTL3	sh-METTL3+FAM120A	sh-YTHDC1	sh-YTHDC1+FAM120A
	1.03	0.59	1.26	0.33	1.25		1.02	2.09	0.81	2.52	0.74		62	15	71	25	91				31	63	24	65	17
	1.04	0.48	1.13	0.31	1.13		0.91	2.41	0.72	2.23	1		73	33	91	21	86				23	73	21	77	30
	0.93	0.66	1.34	0.5	0.99		1.08	1.98	0.63	2.58	0.78		78	19	82	11	77				22	72	16	65	24
	Figure 5b:Relative 4-HNE production						Figure 5f:Relative 4-HNE production						Figure 5j: cell survival-AGS								Figure 5l: cell survival-AGS
	Vector+sh-NC	sh-METTL3	sh-METTL3+FAM120A	sh-YTHDC1	sh-YTHDC1+FAM120A		Vector+sh-NC	METTL3	METTL3+sh-FAM120A	YTHDC1	YTHDC1+sh-FAM120A		Cisplatin(ug/ml)	0	2	4	6	8	10		Cisplatin(ug/ml)	0	0.5	1	1.5	2	2.5
	0.92	2.49	0.74	2.71	1.07		1.11	0.46	1.18	0.3	1.29		Vector+sh-NC	99.34	89.23	81.04	75.51	51.65	43.63		Vector+sh-NC	96.62	70.77	39.59	23.15	16.68	5.22
	1.13	2.82	0.81	2.94	0.95		0.93	0.22	1.13	0.2	1.09			95.46	95.53	72.52	65.94	58.34	38.6			103.44	61.34	31.68	15.77	9.82	10.97
	0.95	2.55	0.96	2.62	0.71		0.96	0.33	1.35	0.33	1.13			105.2	93.27	86.94	60.64	45.01	34.37			99.94	74.25	37.32	30.3	8.59	5.67
													sh-METTL3	99.36	81.14	45.37	43.6	22.7	18.61		METTL3	97.57	95.3	73.87	61.58	29.69	14.76
	Figure 5c:Relative Lipid-ROS level						Figure 5g:Relative Lipid-ROS level							102.55	73.24	58.26	30.87	17.99	18.73			99.32	84.93	77.97	49.97	32.8	16.26
	Vector+sh-NC	sh-METTL3	sh-METTL3+FAM120A	sh-YTHDC1	sh-YTHDC1+FAM120A		Vector+sh-NC	METTL3	METTL3+sh-FAM120A	YTHDC1	YTHDC1+sh-FAM120A			98.1	88.89	60.35	40.67	34.32	26.2			103.11	84.54	83.15	56.17	38.83	23.96
	0.94	2.12	0.9	2.49	1.37		1.09	0.4	1.3	0.5	1.22		sh-METTL3+FAM120A	103.3	82.78	91.93	72.07	67.25	50.97		METTL3+sh-FAM120A	102.19	56.49	41.55	15.12	6.53	0.14
	1.13	2.26	0.83	2.1	1.07		0.93	0.44	1.49	0.41	1.32			101.2	96.47	84.45	82.52	66.65	56.39			100.12	45.46	30.41	17.05	11.25	5.4
	0.93	1.8	0.61	2.45	0.93		0.97	0.52	1.26	0.51	1.09			95.5	96.19	78.03	70.12	52.4	43.14			97.69	51.24	27.91	23.97	5.96	6.73
													sh-YTHDC1	105.48	81.39	52.02	39.81	22.01	20.55		YTHDC1	101.32	96.82	91.49	61.73	39.23	31.53
	Figure 5d:Relative MDA level						Figure 5h:Relative MDA level							95.15	83.46	58.45	28.22	17.37	19.24			102.86	90.01	78.33	60.14	47.35	23.17
	Vector+sh-NC	sh-METTL3	sh-METTL3+FAM120A	sh-YTHDC1	sh-YTHDC1+FAM120A		Vector+sh-NC	METTL3	METTL3+sh-FAM120A	YTHDC1	YTHDC1+sh-FAM120A			99.38	76.67	45.69	34.07	26.06	12.45			95.82	96.25	86.95	69.38	43.52	23.82
	1.04	1.72	0.9	2.27	1.03		0.99	0.46	1.17	0.51	1.3		sh-YTHDC1+FAM120A	101.47	88.62	77.71	74.2	63.92	41.81		YTHDC1+sh-FAM120A	100.64	60.52	36.77	23.6	16.32	9.6
	1.06	1.86	0.71	1.98	1.22		0.93	0.41	1.32	0.33	1.31			94.53	101.91	90.12	67.94	56.25	42.32			96.31	59.2	29.13	16.11	8.67	11.09
	0.9	2.08	0.84	2.28	1.07		1.08	0.27	1.18	0.42	1.13			104	96.21	81.37	72.14	53.95	51.59			103.05	68.34	41.82	26.89	10.08	2.91

## Sheet: Figure 6
	Figure 6b: SLC7A11 mRNA levels			Figure 6c: survival				Figure 6d:correlation analysis			Figure 6e:SLC7A11 mRNA level			Figure 6f:Relative SLC7A11 enrichments					Figure 6l:Relative SLC7A11 enrichments
	Adjacent normal	Tumor		Days elapsed	High	LOW		FAM120A	SLC7A11		Sensitive	Resistant			IgG	anti-fam120a				Vector	FAM120A
	0.79	0.24		5	0			4.57	5.31		5.28	7.61		GES-1	0.65	4.17			IgG	1.31	0.75
	0.08	1.43		8	0			4.46	3.79		1.72	9.2			1.01	3.55				1.19	1.23
	0.16	4.3		4	0			1.73	1.26		0.58	4.33			1.34	2.4				0.5	1.02
	0.73	1.55		16	0			2.54	1.87		3.88	2.71		AGS	1.36	28.14			anti-FAM120A	8.89	24.31
	0.54	3.44		17	0			3.01	3.44		0.33	6.23			0.7	27.98				9.96	28.65
	1.97	3.31		11	1			2.45	4.83		2.91	6.13			0.93	22.98				12.43	23.43
	1.21	3.98		7	1			1.59	0.82		0.3	9.03		HGC27	0.64	16.73
	1.6	3.26		13	1			5.11	10.63		2.55	3.41			1.11	20.18			Figure 6m:Relative SLC7A11 mRNA level
	0.95	1.69		7	0			0.13	0.53		0.85	7.43			1.25	15.75			Vector	FAM120A
	1.93	3.79		58	0			4.29	3.59		3.29	3.37		MKN45	1.09	17.66			1.12	2.81
	0.5	2.52		51	0			2.72	1.43		1.22	4.46			0.89	21.91			0.8	4.52
	0.79	1.96		7	0			1.81	1.56		1.28	6.39			1.02	17.57			1.08	3.97
	0.53	1.87		13	7			1.52	0.54		0.92	5.19		SGC-7901	0.78	11.01
	0.08	3.75		48	0			4.92	5.81		3.61	2.98			1.1	8.98			Figure 6n:Relative SLC7A11 protein level
	1.35	0.9		11	0			2.46	3.14		1.87	3.45			1.12	12.74			Vector	FAM120A
	1.31	4.41		25	1			3.79	1.55		1.59	3.62							1.09	2.34
	1.33	1.26		16	1			1.12	1.33		1.05	4.88		Figure 6h:Relative SLC7A11 enrichments					0.88	2.09
	1.48	2.19		15	0			2.71	3.57		2.26	2.01			sh-NC	sh-FAM120A#1	sh-FAM120A#2		1.03	2.15
	1.3	1.01		17	0			0.13	0.53		1.71	5.78		IgG	0.74	0.56	1.33
	0.47	3.57		33	1			2.77	1.58		1.78	5.54			1.08	1.05	0.95		Figure 6o:Relative SLC7A11 mRNA level
	1.54	5.45		26	0			3.71	4.75		1.1	5.54			1.17	1.39	0.72			0h	4h	8h	12h
	0.43	10.63		14	0			0.58	0.38		2.58	4.88		anti-FAM120A	27.48	10.32	7.32		Vector	92.76	49.33	33.05	16.78
	0.99	0.12		25	0			4.16	6.83		3.7				24.3	8.39	10.83			105.21	62.36	13.23	5.73
	1.57	5.27		27	1			1.02	0.55		0.34				27.66	10.83	7.28			102.03	64.24	22.29	0.95
	0.37	2.36		22	0			3.37	3.75		4.87								FAM120A	104.65	81.14	44.97	41.72
	0.52	0.5		25	1			1.74	4.03		3.27			Figure 6i:Relative SLC7A11 mRNA level						88.77	69.65	49.35	36.7
	0.68	4.03		37	0			2.38	0.44		1.18			sh-NC	sh-FAM120A#1	sh-FAM120A#2				106.58	81.09	59.07	28.05
	1.07	0.53		22	1			0.33	1.01		2.32			0.94	0.1	0.27
	0.93	0.96		36	0			3.03	5.45		4.41			1	0.21	0.2
	0.99	3.44		33	1			3.51	3.26		2.85			1.06	0.28	0.35
	0.81	0.38		25	1			3.57	5.06		4.42
	1.41	4.83		33	0			1.49	1.54		2.93			Figure 6j:Relative SLC7A11 protein level
	1.88	3.95		33	0			4	5.12		2.31			sh-NC	sh-FAM120A#1	sh-FAM120A#2
	0.93	3.14		48	1			1.5	2.36		0.13			1.05	0.4	0.37
	0.79	1.79		32	0			2.24	5.13		1.79			1	0.4	0.23
	0.06	0.05		27	0			4.13	4.53		4.33			0.93	0.3	0.33
	1.66	4.75		37	1			1.36	0.59		0.75
	1.74	0.93		37	0			1.01	1.19		0.83			Figure 6k:Relative SLC7A11 mRNA level
	0.56	1.56		46	1			2.36	2.19		2.85				0h	4h	8h	12h
	0.53	0.66		44	0			3.79	1.55					sh-NC	96.57	94	74.1	40.37
	1.16	0.82		38	0			1.08	1.69						107.8	96.7	75.39	45.93
	2.27	0.65		42	1			0.48	0.26						95.64	83.6	60.73	53.55
	1.48	5.52		36	0			0.12	0.05					sh-FAM120A#1	101.85	59.47	33.03	8.07
	0.17	3.41		36	0			0.24	2.65						102.8	63.41	22.53	17.2
	1.05	1.54		39	1			0.88	0.56						95.34	75.62	39.18	21.64
	0.5	0.55		42	0			3.61	5.52					sh-FAM120A#2	98.7	61.64	40.07	27.93
	2.24	2.26		48	1			2.16	3.41						93.98	70.42	39.91	23.43
	2.03	5.38		42	0			2.63	2.52						107.32	80.87	30.09	12.7
	0.58	3.59		46	1			2.87	3.98
	0.77	2.9		17		0		2.11	4.81
	0.96	1.33		8		0		0.97	0.66
	0.8	5.13		11		1		1.53	0.29
	1.18	4.53		57		0		2.39	3.95
	0.67	2.7		15		0		2.83	2.7
	1.53	0.24		16		0		2.44	5.27
	0.1	2.85		6		0		4	5.12
	0.97	7.85		8		0		2.71	3.57
	1.55	0.56		14		0		1.75	1.79
	0.82	5.96		13		0		0.66	1.11
	1.48	5.01		11		0		3	4.3
	1.54	4.81		23		0		2.19	1.96
	1.13	2.07		24		0		3.29	2.28
	2.17	5.81		11		0		1.89	2.9
	0.91	5.14		26		0		0.48	0.26
	1.56	0.59		27		1		4.05	0.24
	0.09	5.32		17		0		2.75	0.24
	2.01	0.54		26		1		0.37	0.5
	0.11	0.29		19		0		1.96	3.86
	1.83	5.12		31		0		4.34	5.01
	0.66	1.14		26		0		5.39	5.38
	0.43	1.54		22		0		2.44	5.27
	0.2	0.44		25		0		2.58	0.9
	0.57	3.86		38		0		2.15	1.54
	0.28	3.28		36		1		4.94	4.75
	0.86	2.65		38		0		3.47	1.64
	1.87	0.26		33		0		0.62	0.93
	0.36	1.11		36		0		3.1	2.85
	0.81	2.28		42		0		5.91	7.85
	0.92	1.64		35		0		2.59	3.81
	0.16	1.58		48		1		4.79	4.89
	1.39	3.81		44		1		2.63	2.52
	2.1	5.31		57		0		3.2	5.96
	0.92	6.83		53		0		2.85	2.07
	1.57	4.89		51		0		3.28	1.14
	0.87	5.06		46		0		2.01	2.26
	1.45	4.75		57		0		0.55	0.65
	1.81	1.19		50		0		3.08	3.44

## Sheet: Figure 7
	Figure 7c: Tumor volume												Figure 7d: Tumor weight (g)					Figure 7g: 4-HNE H-score
		0d	3d	6d	9d	12d	15d	18d	21d	24d	27d		sh-NC+Saline	sh-NC+Cisplatin	sh-FAM120A+Saline	sh-FAM120A+Cisplatin		sh-NC+Saline	sh-NC+Cisplatin	sh-FAM120A+Saline	sh-FAM120A+Cisplatin
	sh-NC+Saline	0	0	82.46	118.38	219.09	234.87	376	653.11	781.63	1013.97		0.68	0.58	0.75	0.17		3	46.31	58.2	145.78
		0	0	61.38	146.1	272.32	351.76	431.18	724.96	664.12	967.25		0.94	0.33	0.41	0.13		7.2	62.57	76.07	136.3
		0	0	81.53	138.75	183.6	292.05	374.39	490.34	832.21	905.97		1.16	0.56	0.56	0.23		9.7	53.12	42.48	147.5
		0	0	67.95	149.08	211.35	414.1	342.54	491.38	739.08	699.02		0.79	0.38	0.47	0.14		13.68	51.75	63.18	161.58
		0	0	82.96	115.88	285.48	312.72	515.81	515.15	872.12	1090.13		1.09	0.5	0.43	0.17		6.74	79.56	68.07	98.78
		0	0	112.24	138.21	226.1	426.16	562.35	655.64	590.92	900.59		0.88	0.29	0.68	0.2		10.12	40.18	64.34	136.15
	sh-NC+Cisplatin	0	0	103.53	89.56	144.53	187.2	148.61	306.2	419.44	555.72
		0	0	105.6	111.18	105.85	169.61	253.61	249.01	402.32	634.55		Figure 7e: Tumor growth index					Figure 7h: Relative MDA abundance
		0	0	50.73	121.14	95.35	162.66	187.18	272.9	409.65	541.17		sh-NC+Saline	sh-NC+Cisplatin	sh-FAM120A+Saline	sh-FAM120A+Cisplatin		sh-NC+Saline	sh-NC+Cisplatin	sh-FAM120A+Saline	sh-FAM120A+Cisplatin
		0	0	67.17	112.5	113.92	177.29	285.66	263.27	355.31	471.96		5.74	4.22	5.39	1.28		0.68	1.68	1.79	3.06
		0	0	80.15	86.65	140.03	183.31	234.68	237.87	269.51	439.88		6.24	3.93	4.57	2.86		0.94	2.36	2.01	4.23
		0	0	81.21	95.83	82.45	119.95	271.4	390.84	476.57	407.3		5.9	5.04	4.48	1.71		0.93	1.98	1.65	5.21
	sh-FAM120A+Saline	0	0	87.71	136.65	172.35	134.94	258.89	288.93	404.2	531.03		7.24	3.6	5.01	2.83		0.97	1.5	1.04	2.36
		0	0	56.71	104.23	74.31	217.41	274	305.73	372.18	575.75		4.6	5.24	5	1.2		1.4	1.79	1.55	3.95
		0	0	90.47	69.42	167.94	200.82	319.95	401.73	468.51	448.46		6.75	4.75	3.63	1.82		1.11	1.39	1.55	4.03
		0	0	46.22	124.56	161.8	189.33	168.06	456.53	531.95	702.17
		0	0	108.77	92.33	157.48	197.53	269.49	346.01	497.89	518.93		Figure 7f: Ki67 positive cells (%)
		0	0	98.64	89.72	116.67	186.35	322.35	300.05	563.21	569.03		sh-NC+Saline	sh-NC+Cisplatin	sh-FAM120A+Saline	sh-FAM120A+Cisplatin
	sh-FAM120A+Cisplatin	0	0	70.52	74.52	43.01	122.21	119.11	120.85	222.51	163.56		45.93	22.01	22.11	4.1
		0	0	41.1	113.72	77.81	91.1	103.84	207.22	182.65	259.68		44.69	21.08	26.69	3.96
		0	0	61.73	68.83	81.28	114.44	152.38	116.48	209.68	234.29		46.37	18.56	21.82	7.39
		0	0	99.06	68.07	105.2	109.97	104.16	113.57	148.81	219.97		52.04	25.16	22.82	4.48
		0	0	89.26	125.12	121.48	90.45	142.18	141	187.62	288.25		51.51	21.41	28.11	2.32
		0	0	84.61	82.41	127.06	135.13	106.86	136.87	160.41	221.75		46.31	26.62	29.47	3.13

## Sheet: Figure S1&S2
	Figure S1a: Relative FAM120A protein level						Figure S2g: METTL3 mRNA level			Figure S2h: METTL14 mRNA level			Figure S2i: WTAP mRNA level
	GES-1	AGS	HGC27	MKN45	SGC-7901		Sensitive	Resistant		Sensitive	Resistant		Sensitive	Resistant
	0.82	5.92	3.2	4.74	2.2		0.71	2.63		1.06	0.51		1.23	0.3
	1.15	4.94	3.84	4.17	2.84		0.98	0.5		0.37	1.2		0.85	0.79
	1.04	5.9	3.92	3.55	2.58		1.01	1.38		0.61	1.3		0.61	0.86
							1.2	2.25		0.8	1.64		1.5	0.56
	Figure S1b: Relative FAM120A mRNA level						1.33	1.82		0.84	1.49		0.82	0.5
	GES-1	AGS	HGC27	MKN45	SGC-7901		1.38	3		0.73	0.58		0.37	1.57
	0.78	12.89	8.76	9.45	4.19		1.29	2.51		1.85	1.54		1.21	1.37
	1.21	12.32	9.66	9.83	4.31		0.53	1.41		0.98	1.53		1.21	0.58
	1.01	11.67	8.15	11.53	5.7		1.1	1.96		1.64	0.31		0.44	1.13
							0.99	0.68		0.97	1.1		2.01	0.75
	Figure S1c: Relative FAM120A mRNA level						0.51	1.62		1.44	1.38		0.59	0.75
	AGS			SGC-7901			1.61	0.79		0.38	1.45		-0.09	0.76
	sh-NC	sh-FAM120A#1	sh-FAM120A#2	Vector	FAM120A		0.8	1.76		0.84	0.49		0.48	1.47
	0.95	0.06	0.16	0.83	13.08		0.67	1.86		1.09	0.64		0.59	0.73
	1.01	0.07	0.2	1.3	13.41		1.08	2.22		1.34	1.03		1.29	0.5
	1.05	0.09	0.16	0.87	12.44		0.67	0.84		1	1.26		1.61	0.94
							0.99	1.89		0.38	1.81		1.39	0.73
	Figure S1d: Relative FAM120A protein level						0.7	1.56		0.28	1.42		1.93	1.4
	AGS			SGC-7901			1.02	1.73		1.22	1.35		1.67	0.55
	sh-NC	sh-FAM120A#1	sh-FAM120A#2	Vector	FAM120A		1.62	1.48		1.25	0.94		1.37	1.32
	1.04	0.16	0.33	1.04	3.87		0.99	1.36		1.16	0.89		0.65	0.58
	0.93	0.17	0.27	0.78	3.18		0.97	1.27		1.7	1.6		1.54	0.95
	1.04	0.17	0.25	1.18	3.38		1.16			1.21			1.17
							1.13			1.12			1.57
							1.49			0.61			1.31
							0.84			0.98			1.11
							1.28			1.15			0.15
							0.29			0.76			1.11
							0.92			1.55			0.89
							0.48			1.24			0.33
							0.67			0.99			0.95
							1.06			0.96			0.75
							0.95			1.47			0.33
							0.9			0.16			0.43
							1.17			0.4			1.45
							0.9			1.45			1.14
							1.16			0.45			1.61
							0.94			1.3			0.25
							1.5			1.27			1.19

## Sheet: Figure S3
	Figure S3a: Relative METTL3 mRNA level						Figure S3h: Relative METTL3 mRNA level
	Vector+sh-NC	sh-METTL3	sh-METTL3+FAM120A	sh-YTHDC1	sh-YTHDC1+FAM120A		Vector+sh-NC	METTL3	METTL3+sh-FAM120A	YTHDC1	YTHDC1+sh-FAM120A
	1.1	0.33	0.23	0.9	0.9		0.66	5.12	5.42	0.59	1.21
	0.93	0.23	0.21	0.87	1.04		1.23	5.32	4.76	0.89	1.07
	0.97	0.26	0.32	1.02	1.04		1.11	5.69	5	1.11	0.73
	Figure S3b: Relative YTHDC1 mRNA level						Figure S3i: Relative YTHDC1 mRNA level
	Vector+sh-NC	sh-METTL3	sh-METTL3+FAM120A	sh-YTHDC1	sh-YTHDC1+FAM120A		Vector+sh-NC	METTL3	METTL3+sh-FAM120A	YTHDC1	YTHDC1+sh-FAM120A
	0.95	1.03	1.09	0.18	0.29		1.03	0.88	1.09	5.56	5.28
	0.98	1.14	0.99	0.25	0.22		0.88	0.94	1.25	4.76	5.54
	1.07	1	0.99	0.15	0.17		1.09	1.33	0.86	4.66	4.99
	Figure S3c: Relative FAM120A mRNA level						Figure S3j: Relative FAM120A mRNA level
	Vector+sh-NC	sh-METTL3	sh-METTL3+FAM120A	sh-YTHDC1	sh-YTHDC1+FAM120A		Vector+sh-NC	METTL3	METTL3+sh-FAM120A	YTHDC1	YTHDC1+sh-FAM120A
	0.93	0.4	1.11	0.2	1.3		0.81	3.23	0.78	4.07	1.03
	1.05	0.37	1.28	0.28	1.27		1	2.89	0.6	4.61	0.78
	1.02	0.43	1.22	0.25	1.38		1.19	3.47	0.71	3.99	0.71
	Figure S3e: Relative METTL3 protein level						Figure S3l: Relative METTL3 protein level
	Vector+sh-NC	sh-METTL3	sh-METTL3+FAM120A	sh-YTHDC1	sh-YTHDC1+FAM120A		Vector+sh-NC	METTL3	METTL3+sh-FAM120A	YTHDC1	YTHDC1+sh-FAM120A
	0.98	0.35	0.28	1.06	0.85		1.15	2.4	2.28	1.02	1.23
	0.92	0.25	0.13	0.84	1.01		0.95	2.2	2.26	1.04	0.91
	1.09	0.37	0.26	0.94	0.94		0.9	2.21	2.07	1.24	1.01
	Figure S3f: Relative YTHDC1 protein level						Figure S3m: Relative YTHDC1 protein level
	Vector+sh-NC	sh-METTL3	sh-METTL3+FAM120A	sh-YTHDC1	sh-YTHDC1+FAM120A		Vector+sh-NC	METTL3	METTL3+sh-FAM120A	YTHDC1	YTHDC1+sh-FAM120A
	0.97	1.12	1.02	0.23	0.38		0.91	0.95	1.09	2.24	1.36
	1.04	0.96	1.08	0.38	0.19		1.11	0.81	1.14	2.51	1.18
	0.99	0.95	0.92	0.38	0.22		0.98	1.12	0.9	2.16	1.14
	Figure S3g: Relative FAM120A protein level						Figure S3n: Relative FAM120A protein level
	Vector+sh-NC	sh-METTL3	sh-METTL3+FAM120A	sh-YTHDC1	sh-YTHDC1+FAM120A		Vector+sh-NC	METTL3	METTL3+sh-FAM120A	YTHDC1	YTHDC1+sh-FAM120A
	1.07	0.45	1.1	0.37	1.13		1.1	2.26	0.69	2.59	1.3
	0.92	0.35	0.99	0.26	1.12		1.04	2.15	0.93	2.85	1.16
	1.01	0.49	1.19	0.29	1		0.86	2.06	0.8	2.46	1

## Sheet: Figure S5
	Figure S5a: Relative mRNA level						Figure S5g: Relative mRNA level						Figure S5m: Number of colonies
		Vector+sh-NC	sh-FAM120A	SLC7A11	sh-FAM120A+SLC7A11			Vector+sh-NC	FAM120A	sh-SLC7A11	FAM120A+sh-SLC7A11		Vector+sh-NC	sh-FAM120A	SLC7A11	sh-FAM120A+SLC7A11
	FAM120A	0.76	0.36	1.17	0.46		FAM120A	0.71	5.52	1.01	5.13		54	27	104	63
		1.08	0.25	1.08	0.31			1.38	4.93	1.31	4.51		77	22	114	57
		1.16	0.39	0.87	0.48			0.91	5.32	1.61	5.35		65	11	105	72
	SLC7A11	0.89	0.47	4.68	1.62		SLC7A11	1.31	4.13	0.08	0.97
		0.93	0.49	4.31	1.31			0.73	3.5	0.23	1.42		Figure S5o: Number of colonies
		1.18	0.33	4.98	1.67			0.97	3.73	0.24	0.93		Vector+sh-NC	FAM120A	sh-SLC7A11	FAM120A+sh-SLC7A11
													31	58	13	23
	Figure S5b: Relative protein level						Figure S5h: Relative protein level						24	71	6	33
		Vector+sh-NC	sh-FAM120A	SLC7A11	sh-FAM120A+SLC7A11			Vector+sh-NC	FAM120A	sh-SLC7A11	FAM120A+sh-SLC7A11		26	58	14	30
	FAM120A	1.28	0.65	1.15	0.6		FAM120A	1.2	2.23	1.43	3.14
		0.87	0.39	1.03	0.28			1.04	2.57	1.66	3.22		Figure 5n: cell survival-AGS
		0.85	0.3	1.44	0.51			0.76	2.7	1.38	2.69		Cisplatin(ug/ml)	0	2	4	6	8	10
	SLC7A11	0.81	0.37	2.78	1.7		SLC7A11	1.34	3.51	0.42	1.64		Vector+sh-NC	101.4	95.6	78.29	59.87	53.81	36.43
		0.98	0.6	3.15	1.61			0.99	3.19	0.18	1.21			103.51	83.85	65.26	56.36	46.78	33.5
		1.21	0.72	3.31	1.19			0.67	3.01	0.32	1.55			95.09	90.32	74.9	72.06	43.44	44.83
													sh-FAM120A	106.08	66.62	60	26.73	24.97	19.27
	Figure S5c: Relative cell viability						Figure S5i: Relative cell viability							97.02	82	58.23	32.25	22.68	18.98
	Vector+sh-NC	sh-FAM120A	SLC7A11	sh-FAM120A+SLC7A11			Vector+sh-NC	FAM120A	sh-SLC7A11	FAM120A+sh-SLC7A11				96.89	70.86	49.04	40.19	16.97	9.44
	1.09	0.27	2.13	1			1.11	2.46	0.49	1.28			SLC7A11	98.44	98.65	89.97	75.79	67	63.63
	0.93	0.34	2.01	1.03			0.93	2.26	0.43	1.26				98.88	88.02	88	68.46	66.13	56.61
	0.98	0.29	1.87	1.2			0.96	2.49	0.44	1.17				102.67	96.33	78.42	81.98	55.89	50.1
													sh-FAM120A+SLC7A11	101.13	94.8	80.49	60.88	44.2	39.64
	Figure S5d: Relative 4-HNE production						Figure S5j: Relative 4-HNE production							96.38	92.97	75.7	69.36	42.47	30.46
	Vector+sh-NC	sh-FAM120A	SLC7A11	sh-FAM120A+SLC7A11			Vector+sh-NC	FAM120A	sh-SLC7A11	FAM120A+sh-SLC7A11				102.49	86.41	71.08	58.06	50.3	27.89
	0.94	2.31	0.55	1.16			1.06	0.45	2.66	1.54
	1.06	2.51	0.5	1.24			0.97	0.3	2.37	1.35
	1	2.54	0.47	1.08			0.97	0.41	2.55	1.36
	Figure S5e:Relative Lipid-ROS level						Figure S5k:Relative Lipid-ROS level						Figure 5p: cell survival-SGC-7901
	Vector+sh-NC	sh-FAM120A	SLC7A11	sh-FAM120A+SLC7A11			Vector+sh-NC	FAM120A	sh-SLC7A11	FAM120A+sh-SLC7A11			Cisplatin(ug/ml)	0	0.5	1	1.5	2	2.5
	1.01	2.7	0.45	1.27			1.06	0.21	2.77	1.42			Vector+sh-NC	99.79	57.2	42.86	21.21	9.59	7.79
	0.94	2.88	0.32	1.08			0.92	0.24	2.83	1.62				103.98	70.99	35.16	18.66	5.85	9.34
	1.05	2.48	0.42	1.38			1.02	0.25	2.52	1.45				96.23	71.78	31.37	27.22	12.87	3.15
													FAM120A	94.99	92.57	80.82	60.57	26.56	23.46
	Figure S5f: Relative MDA level						Figure S5l: Relative MDA level							106.55	84.66	67.2	52.35	34.15	33.41
	Vector+sh-NC	sh-FAM120A	SLC7A11	sh-FAM120A+SLC7A11			Vector+sh-NC	FAM120A	sh-SLC7A11	FAM120A+sh-SLC7A11				98.46	79.82	69.37	50.76	38.73	23.1
	0.94	2.39	0.56	1.3			1.06	0.5	2.22	1.22			sh-SLC7A11	102.29	47.26	21.67	6.08	6.76	4.26
	1.11	2.63	0.62	1.08			0.97	0.36	2.42	1.25				101.48	39.9	23.32	4.94	2.08	0.77
	0.95	2.54	0.55	1.1			0.97	0.54	2.22	1.16				96.23	32.04	13.48	9.54	4.34	2.86
													FAM120A+sh-SLC7A11	103.26	67.95	39.03	27.31	17.78	9.9
														102.2	67.82	44.07	31.85	14.1	8.35
														94.54	76.5	46.49	26.37	9.6	5.52
